# Supplementary material for: Discovery of a conserved translationally repressive upstream open reading frame within the iron-deficiency response regulator IDEF2
Source: BMC Plant Biol. 2024 Sep 30;24:891. doi: 10.1186/s12870-024-05473-y (PMC11440899; doi:10.1186/s12870-024-05473-y)
Supplement: Supplementary file 1 — Supplementary Material 1 [file 12870_2024_5473_MOESM1_ESM.xlsx]

## Sheet: raw_data_figure_2
		Background			Firefly			Renilla			Firefly-Background			Renilla-Background			Ratio (firefly/renilla)				Normalised ratio
Experiment date	Construct	Techrep1	Techrep2	Techrep3	Techrep1	Techrep2	Techrep3	Techrep1	Techrep2	Techrep3	Techrep1	Techrep2	Techrep3	Techrep1	Techrep2	Techrep3	Techrep1	Techrep2	Techrep3	average	normratio
11th Jan 2023	Empty	178.001	154.001	148.001	2458.27	1276.07	1071.05	202393	165274	77679.6	2280.27	1122.07	923.049	202215	165120	77531.6	0.0112765	0.00679548	0.0119055	0.00999246	0.0073665
11th Jan 2023	Empty	178.001	194.002	169.001	1497.1	654.019	1461.1	124543	38508.6	120461	1319.1	460.017	1292.1	124365	38314.6	120292	0.0106067	0.0120063	0.0107414	0.0111181	0.00819634
11th Jan 2023	Empty	175.001	170.001	194.002	1994.18	1478.1	787.028	172488	70054.2	40099.2	1819.18	1308.1	593.026	172313	69884.2	39905.2	0.0105574	0.0187181	0.0148609	0.0147121	0.0108459
11th Jan 2023	Empty	183.002	158.001	161.001	1651.12	1223.07	529.013	179061	64125.5	128549	1468.12	1065.07	368.012	178878	63967.5	128388	0.00820737	0.0166502	0.0028664	0.00924131	0.00681275
11th Jan 2023	Empty	156.001	210.002	199.002	1105.06	779.027	1400.09	91446.8	32664.9	77383.5	949.059	569.025	1201.09	91290.8	32454.9	77184.5	0.010396	0.0175328	0.0155613	0.0144967	0.010687
11th Jan 2023	35S	141.001	110.001	124.001	215920	33003.9	63359.1	179775	28360.1	66934	215779	32893.9	63235.1	179634	28250.1	66810	1.20121	1.16438	0.946492	1.10403	0.813897
11th Jan 2023	35S	158.001	161.001	202.002	111392	127346	78289.9	94035.3	68051.8	56160.6	111234	127185	78087.9	93877.3	67890.8	55958.6	1.18489	1.87338	1.39546	1.48457	1.09444
11th Jan 2023	35S	194.002	183.002	167.001	77759.1	59572.3	72678.9	53059.4	60668.2	58891.7	77565.1	59389.3	72511.9	52865.4	60485.2	58724.7	1.46722	0.981882	1.23478	1.22796	0.905259
11th Jan 2023	35S	211.002	123.001	143.001	99540.9	102926	123173	87664.5	49183.6	109923	99329.9	102803	123030	87453.5	49060.6	109780	1.1358	2.09543	1.1207	1.45064	1.06942
11th Jan 2023	35S	180.001	190.002	149.001	69442.3	135472	112372	34239.7	99098	98231.3	69262.3	135282	112223	34059.7	98908	98082.3	2.03356	1.36776	1.14417	1.51516	1.11699
11th Jan 2023	OsIDEF1 WT	201.002	90.0004	182.001	39780.1	16163.8	54973.7	132956	39743	130284	39579.1	16073.8	54791.7	132755	39653	130102	0.298136	0.405362	0.421144	0.374881	0.276364
11th Jan 2023	OsIDEF1 WT	221.002	247.003	253.003	35755.4	55935.4	64578.1	90957.8	184739	198524	35534.4	55688.4	64325.1	90736.8	184492	198271	0.391621	0.301847	0.32443	0.339299	0.250133
11th Jan 2023	OsIDEF1 WT	219.002	176.001	228.002	12905.5	16622.4	50618	44273	51307.2	135963	12686.5	16446.4	50390	44054	51131.2	135735	0.287976	0.321651	0.371238	0.326955	0.241033
11th Jan 2023	OsIDEF1 WT	190.002	188.002	204.002	40762.6	13048.7	16245.9	105088	48578	56427.9	40572.6	12860.7	16041.9	104898	48390	56223.9	0.386781	0.265772	0.285322	0.312625	0.230469
11th Jan 2023	OsIDEF1 WT	171.001	166.001	169.001	19055.3	20209.4	14238.1	58596.1	53711.5	51733.2	18884.3	20043.4	14069.1	58425.1	53545.5	51564.2	0.323222	0.374325	0.272846	0.323464	0.23846
11th Jan 2023	OsIDEF1 m1	210.002	247.003	227.002	76192.4	31706.2	46336.4	201256	84415.5	106704	75982.4	31459.2	46109.4	201046	84168.5	106477	0.377935	0.373765	0.433046	0.394915	0.291134
11th Jan 2023	OsIDEF1 m1	173.001	155.001	189.002	11678.1	14008.8	12630.2	45820.3	49478.9	78267.7	11505.1	13853.8	12441.2	45647.3	49323.9	78078.7	0.252043	0.280874	0.159342	0.230753	0.170112
11th Jan 2023	OsIDEF1 m1	165.001	231.002	220.002	19749.5	25596.5	19116.4	49772.2	59043.5	46905.8	19584.5	25365.5	18896.4	49607.2	58812.5	46685.8	0.394791	0.431294	0.404757	0.410281	0.302461
11th Jan 2023	OsIDEF1 m1	231.002	207.002	210.002	15547.9	17603.9	17837.3	56370.6	44089.3	53697.4	15316.9	17396.9	17627.3	56139.6	43882.3	53487.4	0.272836	0.396445	0.32956	0.332947	0.24545
11th Jan 2023	OsIDEF1 m1	200.002	187.002	214.002	13716.5	5913.57	13643.4	58300.6	19259.7	39523.2	13516.5	5726.57	13429.4	58100.6	19072.7	39309.2	0.23264	0.300249	0.341635	0.291508	0.214901
11th Jan 2023	OsIDEF1 m2	120.001	211.002	187.002	24205.3	50602	65842.5	32175.5	43181.7	78092.5	24085.3	50391	65655.5	32055.5	42970.7	77905.5	0.751362	1.17268	0.842758	0.922268	0.679901
11th Jan 2023	OsIDEF1 m2	192.002	240.003	182.001	29626.4	25605.5	58998.2	47789.6	58976.1	89543.4	29434.4	25365.5	58816.2	47597.6	58736.1	89361.4	0.618401	0.431855	0.658184	0.56948	0.419824
11th Jan 2023	OsIDEF1 m2	221.002	189.002	190.002	57661.2	33494.4	23516.9	80164.2	37451	37593.5	57440.2	33305.4	23326.9	79943.2	37262	37403.5	0.718513	0.893817	0.623656	0.745328	0.54946
11th Jan 2023	OsIDEF1 m2	175.001	188.002	246.003	38314.9	27241.4	87834.8	44920.6	39172.9	99243.3	38139.9	27053.4	87588.8	44745.6	38984.9	98997.3	0.852372	0.693946	0.884759	0.810359	0.597401
11th Jan 2023	OsIDEF1 m2	181.001	181.001	160.001	55181.7	87237.1	33280.8	103197	117898	58303.6	55000.7	87056.1	33120.8	103016	117717	58143.6	0.533904	0.739537	0.569638	0.61436	0.45291
11th Jan 2023	OsIDEF2 WT	207.002	196.002	176.001	22632	28298	30728.4	58418.2	75891.3	73440.9	22425	28102	30552.4	58211.2	75695.3	73264.9	0.385235	0.371252	0.417013	0.391166	0.28837
11th Jan 2023	OsIDEF2 WT	219.002	200.002	223.002	48106.9	45035.1	46056.3	166448	131648	135871	47887.9	44835.1	45833.3	166229	131448	135648	0.288084	0.341086	0.337884	0.322351	0.237639
11th Jan 2023	OsIDEF2 WT	190.002	185.002	200.002	54361.7	14087.9	23905.7	171011	40478.6	82004.5	54171.7	13902.9	23705.7	170821	40293.6	81804.5	0.317126	0.34504	0.289785	0.317317	0.233928
11th Jan 2023	OsIDEF2 WT	202.002	169.001	224.002	40528.8	35344.1	95333.2	77792.4	74767.7	282171	40326.8	35175.1	95109.2	77590.4	74598.7	281947	0.51974	0.471524	0.33733	0.442865	0.326482
11th Jan 2023	OsIDEF2 WT	209.002	213.002	193.002	15931.4	15521.8	20944.7	46077.3	56532.5	52233.5	15722.4	15308.8	20751.7	45868.3	56319.5	52040.5	0.342773	0.271821	0.398761	0.337785	0.249017
11th Jan 2023	OsIDEF2 m1	206.002	179.001	194.002	79070.4	247042	28735.1	118332	253476	55993.7	78864.4	246863	28541.1	118126	253297	55799.7	0.667629	0.974599	0.511492	0.717907	0.529245
11th Jan 2023	OsIDEF2 m1	161.001	191.002	196.002	50386	37224.2	28836.4	87756.2	43114.5	53983.8	50225	37033.2	28640.4	87595.2	42923.5	53787.8	0.573376	0.862772	0.53247	0.656206	0.483759
11th Jan 2023	OsIDEF2 m1	298.004	272.003	282.004	44003	22841.5	37543.3	77026.1	18121.8	45463.8	43705	22569.5	37261.3	76728.1	17849.8	45181.8	0.569609	1.26441	0.824697	0.886239	0.653341
11th Jan 2023	OsIDEF2 m1	278.003	250.003	249.003	33080.2	92148.5	40982.4	42444.9	117925	57713.5	32802.2	91898.5	40733.4	42166.9	117675	57464.5	0.777913	0.780952	0.708845	0.755903	0.557256
11th Jan 2023	OsIDEF2 m1	280.004	260.003	241.003	84242.2	22656.1	45149.5	120877	37246.3	93855.7	83962.2	22396.1	44908.5	120597	36986.3	93614.7	0.696221	0.605524	0.479716	0.593821	0.437768
11th Jan 2023	OsIRO2 WT	244.003	262.003	277.003	2626.31	31883.7	23564	13553.3	155243	75265.1	2382.31	31621.7	23287	13309.3	154981	74988.1	0.178996	0.204036	0.310543	0.231191	0.170436
11th Jan 2023	OsIRO2 WT	258.003	279.004	271.003	11880.3	13794.6	23273.4	71006.2	58550.9	97435.4	11622.3	13515.6	23002.4	70748.2	58271.9	97164.4	0.164277	0.23194	0.236737	0.210985	0.155539
11th Jan 2023	OsIRO2 WT	220.002	233.002	291.004	13109.7	9091.72	19723.5	114595	74768.7	91036.4	12889.7	8858.72	19432.5	114375	74535.7	90745.4	0.112697	0.118852	0.214143	0.148564	0.109522
11th Jan 2023	OsIRO2 WT	206.002	225.002	235.002	16529.3	11614.1	15348.6	97506	57462.2	81801	16323.3	11389.1	15113.6	97300	57237.2	81566	0.167763	0.198981	0.185293	0.184012	0.135655
11th Jan 2023	OsIRO2 WT	230.002	245.003	206.002	9518.08	10427.9	13084.7	53064.4	82518.3	49767.2	9288.08	10182.9	12878.7	52834.4	82273.3	49561.2	0.175796	0.123769	0.259854	0.186473	0.137469
11th Jan 2023	OsIRO2 m1	257.003	233.002	195.002	15939.4	19126.4	10349.8	100398	102655	55448	15682.4	18893.4	10154.8	100141	102422	55253	0.156603	0.184466	0.183787	0.174952	0.128976
11th Jan 2023	OsIRO2 m1	212.002	198.002	209.002	13214.9	13805.6	17594.9	71021.3	113062	81550.2	13002.9	13607.6	17385.9	70809.3	112864	81341.2	0.183633	0.120566	0.21374	0.172646	0.127276
11th Jan 2023	OsIRO2 m1	278.003	195.002	262.003	28580.7	24079.1	27976.2	88461.8	99264.4	92173.7	28302.7	23884.1	27714.2	88183.8	99069.4	91911.7	0.320951	0.241085	0.301531	0.287855	0.212209
11th Jan 2023	OsIRO2 m1	254.003	184.002	232.002	6086.67	75300.3	10883.3	37987.8	281901	59865.9	5832.67	75116.3	10651.3	37733.8	281717	59633.9	0.154574	0.266637	0.178611	0.199941	0.147398
11th Jan 2023	OsIRO2 m1	202.002	227.002	229.002	22935.7	13718.5	19574.2	193865	71260.8	78542.6	22733.7	13491.5	19345.2	193663	71033.8	78313.6	0.117388	0.189931	0.247022	0.18478	0.136221
11th Jan 2023	OsPRI2 WT	215.002	230.002	173.001	37634.6	10482.9	8353.14	244720	107137	64584.2	37419.6	10252.9	8180.14	244505	106907	64411.2	0.153042	0.0959048	0.126999	0.125315	0.0923832
11th Jan 2023	OsPRI2 WT	221.002	246.003	218.002	10240.7	26929.6	11419.9	69620.4	153963	67156.4	10019.7	26683.6	11201.9	69399.4	153717	66938.4	0.144377	0.173589	0.167346	0.161771	0.119258
11th Jan 2023	OsPRI2 WT	250.003	233.002	223.002	11546	10602.1	6571.94	74764.7	80569.1	47966.3	11296	10369.1	6348.94	74514.7	80336.1	47743.3	0.151594	0.129071	0.132981	0.137882	0.101648
11th Jan 2023	OsPRI2 WT	243.003	198.002	228.002	5135.19	3360.51	26178.8	45775.1	23883.6	223222	4892.19	3162.51	25950.8	45532.1	23685.6	222994	0.107445	0.13352	0.116374	0.119113	0.0878109
11th Jan 2023	OsPRI2 WT	181.001	199.002	164.001	11158.6	5159.2	5411.32	90945.7	35414.3	40154.4	10977.6	4960.2	5247.32	90764.7	35215.3	39990.4	0.120946	0.140854	0.131214	0.131005	0.0965773
11th Jan 2023	OsPRI2 m1	188.002	191.002	230.002	2587.3	7438.49	17155.2	28484.5	55028.9	135555	2399.3	7247.49	16925.2	28296.5	54837.9	135325	0.0847913	0.132162	0.125071	0.114008	0.0840474
11th Jan 2023	OsPRI2 m1	205.002	249.003	231.002	10652.1	95735.7	12092.6	55688.2	581300	79370.5	10447.1	95486.7	11861.6	55483.2	581051	79139.5	0.188293	0.164334	0.149882	0.167503	0.123484
11th Jan 2023	OsPRI2 m1	206.002	232.002	221.002	2296.24	4816.04	3946.7	31587.8	40594	44897.5	2090.24	4584.04	3725.7	31381.8	40362	44676.5	0.0666067	0.113573	0.0833928	0.0878575	0.0647691
11th Jan 2023	OsPRI2 m1	197.002	203.002	201.002	6207.73	15271.5	11631.1	62090	92593.2	99495.5	6010.73	15068.5	11430.1	61893	92390.2	99294.5	0.0971148	0.163096	0.115113	0.125108	0.0922304
11th Jan 2023	OsPRI2 m1	240.003	236.003	205.002	12482	8799.48	12091.6	109270	54752.6	78342.2	12242	8563.48	11886.6	109030	54516.6	78137.2	0.112281	0.15708	0.152125	0.140495	0.103574
18th Jan 2023	Empty	296.004	275.003	232.002	1060.05	993.044	1005.05	27617.3	32703.1	56851.1	764.046	718.041	773.048	27321.3	32428.1	56619.1	0.0279652	0.0221426	0.0136535	0.0212538	0.0096081
18th Jan 2023	Empty	219.002	248.003	253.003	1558.11	1259.07	437.009	56501.3	26988.7	20033	1339.11	1011.07	184.006	56282.3	26740.7	19780	0.0237927	0.03781	0.00930263	0.0236351	0.0106846
18th Jan 2023	Empty	282.004	262.003	303.004	1450.09	2032.19	1065.05	26524.6	41674	37473.1	1168.09	1770.19	762.046	26242.6	41412	37170.1	0.0445111	0.0427458	0.0205016	0.0359195	0.016238
18th Jan 2023	Empty	249.003	247.003	197.002	513.012	424.008	898.036	23060.9	33025	37858.4	264.009	177.005	701.034	22811.9	32778	37661.4	0.0115733	0.00540012	0.0186141	0.0118625	0.00536264
18th Jan 2023	Empty	248.003	251.003	164.001	1714.13	2533.29	1780.14	82000.5	84962.6	71148.1	1466.13	2282.29	1616.14	81752.5	84711.6	70984.1	0.0179337	0.0269418	0.0227676	0.0225477	0.0101931
18th Jan 2023	35S	201.002	241.003	200.002	17794.2	40688.4	55512.3	13443.1	19545.2	27525.1	17593.2	40447.4	55312.3	13242.1	19304.2	27325.1	1.32858	2.09526	2.02423	1.81603	0.820963
18th Jan 2023	35S	196.002	200.002	176.001	92291.7	68519.6	36485.8	33718.1	28601.8	42526.2	92095.7	68319.6	36309.8	33522.1	28401.8	42350.2	2.74731	2.40547	0.85737	2.00338	0.905661
18th Jan 2023	35S	197.002	207.002	171.001	100043	70962.9	93026.8	37160	28134.6	38253.7	99846	70755.9	92855.8	36963	27927.6	38082.7	2.70124	2.53355	2.43827	2.55769	1.15624
18th Jan 2023	35S	231.002	193.002	267.003	64063.2	118612	90385.1	22737.2	79979.8	38437.4	63832.2	118419	90118.1	22506.2	79786.8	38170.4	2.83621	1.48419	2.36094	2.22711	1.0068
18th Jan 2023	35S	264.003	280.004	281.004	96359	83043.2	106841	44852.4	23168.1	66996.4	96095	82763.2	106560	44588.4	22888.1	66715.4	2.15516	3.61599	1.59723	2.45613	1.11033
18th Jan 2023	OsNAS3 WT	229.002	278.003	257.003	83396.8	74518	62431.9	55017.9	28093.5	34591.8	83167.8	74240	62174.9	54788.9	27815.5	34334.8	1.51797	2.66902	1.81084	1.99928	0.903804
18th Jan 2023	OsNAS3 WT	264.003	264.003	345.005	109713	96824.1	53595	35692.2	33187.5	18647.6	109449	96560.1	53250	35428.2	32923.5	18302.6	3.08932	2.93286	2.90942	2.9772	1.34589
18th Jan 2023	OsNAS3 WT	300.004	260.003	260.003	96995.5	109760	114537	33081.2	53080.5	65444.2	96695.5	109500	114277	32781.2	52820.5	65184.2	2.94972	2.07306	1.75314	2.25864	1.02105
18th Jan 2023	OsNAS3 WT	316.005	243.003	241.003	109349	94369.1	62984	69144.5	85260.9	34671	109033	94126.1	62743	68828.5	85017.9	34430	1.58413	1.10713	1.82234	1.50453	0.680147
18th Jan 2023	OsNAS3 WT	307.004	275.003	223.002	97057.1	50270.5	74197.9	34276.8	20005	32370.1	96750.1	49995.5	73974.9	33969.8	19730	32147.1	2.84812	2.53398	2.30114	2.56108	1.15778	Wells contaminated and excluded from analysis
18th Jan 2023	OsNAS3 m1	281.004	214.002	223.002	78987.8	144632	46096.4	25474.2	62289.1	16385.1	78706.8	144418	45873.4	25193.2	62075.1	16162.1	3.12413	2.3265	2.83833	2.76299	1.24905	Wells contaminated and excluded from analysis
18th Jan 2023	OsNAS3 m1	211.002	191.002	240.003	117158	89643.2	58726.8	64142.6	43761	33998.9	116947	89452.2	58486.8	63931.6	43570	33758.9	1.82925	2.05307	1.73249	1.8716	0.846087
18th Jan 2023	OsNAS3 m1	261.003	233.002	270.003	83421	135945	91107	30480.8	67740.9	47780.5	83160	135712	90837	30219.8	67507.9	47510.5	2.75184	2.01031	1.91194	2.2247	1.00571
18th Jan 2023	OsNAS3 m1	231.002	281.004	177.001	50860.1	46704	34160.4	28175.7	28860.4	25048.2	50629.1	46423	33983.4	27944.7	28579.4	24871.2	1.81176	1.62435	1.36638	1.60083	0.72368
18th Jan 2023	OsNAS3 m1	248.003	201.002	224.002	55714.3	63450.7	34148.4	36631.3	53164.9	11548	55466.3	63249.7	33924.4	36383.3	52963.9	11324	1.5245	1.1942	2.9958	1.90483	0.86111
18th Jan 2023	OsIMA1 WT	247.003	187.002	267.003	26980.7	31356.2	19448	25620.5	31260.9	23265.3	26733.7	31169.2	19181	25373.5	31073.9	22998.3	1.05361	1.00307	0.834018	0.963564	0.435594
18th Jan 2023	OsIMA1 WT	334.005	229.002	232.002	42195	58715.7	26651.9	36606.2	72834.9	35378.2	41861	58486.7	26419.9	36272.2	72605.9	35146.2	1.15408	0.805536	0.751714	0.903777	0.408567
18th Jan 2023	OsIMA1 WT	219.002	206.002	266.003	13164.8	26209.9	31885.7	19275.7	46088.4	35511.7	12945.8	26003.9	31619.7	19056.7	45882.4	35245.7	0.679331	0.566751	0.897122	0.714401	0.322956
18th Jan 2023	OsIMA1 WT	233.002	251.003	248.003	33189.5	59477.8	17243.4	26779.2	32010	18963.2	32956.5	59226.8	16995.4	26546.2	31759	18715.2	1.24148	1.86488	0.908107	1.33816	0.604934
18th Jan 2023	OsIMA1 WT	241.003	190.002	210.002	56665.1	52196.3	48456.4	38337	46684.9	37739	56424.1	52006.3	48246.4	38096	46494.9	37529	1.4811	1.11854	1.28558	1.29507	0.585458
18th Jan 2023	OsIMA1 m1	232.002	220.002	236.003	45010	31460.5	40011.9	30404.5	23965.8	28173.7	44778	31240.5	39775.9	30172.5	23745.8	27937.7	1.48407	1.31562	1.42374	1.40781	0.636422
18th Jan 2023	OsIMA1 m1	239.003	207.002	197.002	56738.5	24691.4	27830.8	35757.5	27604.3	19151.5	56499.5	24484.4	27633.8	35518.5	27397.3	18954.5	1.59071	0.893679	1.4579	1.3141	0.594058
18th Jan 2023	OsIMA1 m1	201.002	186.002	228.002	103566	58591.1	23467.8	75186.5	42295.4	17944.5	103365	58405.1	23239.8	74985.5	42109.4	17716.5	1.37847	1.38698	1.31176	1.35907	0.614389
18th Jan 2023	OsIMA1 m1	241.003	187.002	224.002	33590.7	49874.7	47156.9	33367	35141.5	44182.7	33349.7	49687.7	46932.9	33126	34954.5	43958.7	1.00675	1.4215	1.06766	1.1653	0.526794
18th Jan 2023	OsIMA1 m1	203.002	246.003	248.003	55324.4	31145.6	38718.3	29268.5	20608.1	20943.7	55121.4	30899.6	38470.3	29065.5	20362.1	20695.7	1.89645	1.51751	1.85885	1.75761	0.794553	Wells contaminated and excluded from analysis

## Sheet: ggplot_data
Construct	Group	Normratio
Empty	Empty	0.0073665
Empty	Empty	0.00819634
Empty	Empty	0.0108459
Empty	Empty	0.00681275
Empty	Empty	0.010687
35S	35S	0.813897
35S	35S	1.09444
35S	35S	0.905259
35S	35S	1.06942
35S	35S	1.11699
OsIDEF1 WT	OsIDEF1	0.276364
OsIDEF1 WT	OsIDEF1	0.250133
OsIDEF1 WT	OsIDEF1	0.241033
OsIDEF1 WT	OsIDEF1	0.230469
OsIDEF1 WT	OsIDEF1	0.23846
OsIDEF1 m1	OsIDEF1	0.291134
OsIDEF1 m1	OsIDEF1	0.170112
OsIDEF1 m1	OsIDEF1	0.302461
OsIDEF1 m1	OsIDEF1	0.24545
OsIDEF1 m1	OsIDEF1	0.214901
OsIDEF1 m2	OsIDEF1	0.679901
OsIDEF1 m2	OsIDEF1	0.419824
OsIDEF1 m2	OsIDEF1	0.54946
OsIDEF1 m2	OsIDEF1	0.597401
OsIDEF1 m2	OsIDEF1	0.45291
OsIDEF2 WT	OsIDEF2	0.28837
OsIDEF2 WT	OsIDEF2	0.237639
OsIDEF2 WT	OsIDEF2	0.233928
OsIDEF2 WT	OsIDEF2	0.326482
OsIDEF2 WT	OsIDEF2	0.249017
OsIDEF2 m1	OsIDEF2	0.529245
OsIDEF2 m1	OsIDEF2	0.483759
OsIDEF2 m1	OsIDEF2	0.653341
OsIDEF2 m1	OsIDEF2	0.557256
OsIDEF2 m1	OsIDEF2	0.437768
OsIRO2 WT	OsIRO2	0.170436
OsIRO2 WT	OsIRO2	0.155539
OsIRO2 WT	OsIRO2	0.109522
OsIRO2 WT	OsIRO2	0.135655
OsIRO2 WT	OsIRO2	0.137469
OsIRO2 m1	OsIRO2	0.128976
OsIRO2 m1	OsIRO2	0.127276
OsIRO2 m1	OsIRO2	0.212209
OsIRO2 m1	OsIRO2	0.147398
OsIRO2 m1	OsIRO2	0.136221
OsPRI2 WT	OsPRI2	0.0923832
OsPRI2 WT	OsPRI2	0.119258
OsPRI2 WT	OsPRI2	0.101648
OsPRI2 WT	OsPRI2	0.0878109
OsPRI2 WT	OsPRI2	0.0965773
OsPRI2 m1	OsPRI2	0.0840474
OsPRI2 m1	OsPRI2	0.123484
OsPRI2 m1	OsPRI2	0.0647691
OsPRI2 m1	OsPRI2	0.0922304
OsPRI2 m1	OsPRI2	0.103574
Empty	Empty	0.0096081
Empty	Empty	0.0106846
Empty	Empty	0.016238
Empty	Empty	0.00536264
Empty	Empty	0.0101931
35S	35S	0.820963
35S	35S	0.905661
35S	35S	1.15624
35S	35S	1.0068
35S	35S	1.11033
OsNAS3 WT	OsNAS3	0.903804
OsNAS3 WT	OsNAS3	1.34589
OsNAS3 WT	OsNAS3	1.02105
OsNAS3 WT	OsNAS3	0.680147
OsNAS3 m1	OsNAS3	0.846087
OsNAS3 m1	OsNAS3	1.00571
OsNAS3 m1	OsNAS3	0.72368
OsNAS3 m1	OsNAS3	0.86111
OsIMA1 WT	OsIMA1	0.435594
OsIMA1 WT	OsIMA1	0.408567
OsIMA1 WT	OsIMA1	0.322956
OsIMA1 WT	OsIMA1	0.604934
OsIMA1 WT	OsIMA1	0.585458
OsIMA1 m1	OsIMA1	0.636422
OsIMA1 m1	OsIMA1	0.594058
OsIMA1 m1	OsIMA1	0.614389
OsIMA1 m1	OsIMA1	0.526794
