# Supplementary material for: Discovery of a conserved translationally repressive upstream open reading frame within the iron-deficiency response regulator IDEF2
Source: BMC Plant Biol. 2024 Sep 30;24:891. doi: 10.1186/s12870-024-05473-y (PMC11440899; doi:10.1186/s12870-024-05473-y)
Supplement: Supplementary file 2 — Supplementary Material 2 [file 12870_2024_5473_MOESM2_ESM.xlsx]

## Sheet: Raw_data_figure_4_S4
		Background			Firefly			Renilla			Firefly-Background			Renilla-Background			Ratio (firefly/renilla)				Normalised ratio
Plate	Construct	Techrep1	Techrep2	Techrep3	Techrep1	Techrep2	Techrep3	Techrep1	Techrep2	Techrep3	Techrep1	Techrep2	Techrep3	Techrep1	Techrep2	Techrep3	Techrep1	Techrep2	Techrep3	average	normratio
1	TaIDEF1 WT	177	159	216	3073	5048	5074	4856	13784	15501	2896	4889	4858	4679	13625	15285	0.618936	0.358826	0.317828	0.431863	0.257505
1	TaIDEF1 WT	314	269	221	817	1785	1576	3593	5365	5296	503	1516	1355	3279	5096	5075	0.1534	0.297488	0.266995	0.239295	0.142683
1	TaIDEF1 WT	262	287	353	9811	7079	8432	30375	22782	22902	9549	6792	8079	30113	22495	22549	0.317106	0.301934	0.358286	0.325775	0.194249
1	TaIDEF1 WT	172	184	214	2477	1575	2725	7082	4492	6248	2305	1391	2511	6910	4308	6034	0.333575	0.322888	0.416142	0.357535	0.213186
1	TaIDEF1 WT	216	166	129	3978	1142	1666	9040	3098	5686	3762	976	1537	8824	2932	5557	0.426337	0.332879	0.276588	0.345268	0.205871
1	TaIDEF1 m1	159	167	93	2941	2559	3243	7860	8304	7368	2782	2392	3150	7701	8137	7275	0.361252	0.293966	0.43299	0.362736	0.216287
1	TaIDEF1 m1	223	224	214	2452	4824	6868	7167	12429	21415	2229	4600	6654	6944	12205	21201	0.320997	0.376895	0.313853	0.337248	0.201089
1	TaIDEF1 m1	238	317	90	4648	5205	2804	13028	16113	12153	4410	4888	2714	12790	15796	12063	0.344801	0.309445	0.224985	0.293077	0.174752
1	TaIDEF1 m1	116	69	257	4755	2043	6424	12706	5501	16412	4639	1974	6167	12590	5432	16155	0.368467	0.363402	0.381739	0.371203	0.221335
1	TaIDEF1 m1	171	144	161	3951	2027	2327	12064	9323	6227	3780	1883	2166	11893	9179	6066	0.317834	0.205142	0.357072	0.293349	0.174914
1	OsIDEF1 WT	122	68	100	2757	2008	1200	9328	7278	3633	2635	1940	1100	9206	7210	3533	0.286226	0.269071	0.31135	0.288882	0.172251
1	OsIDEF1 WT	172	151	138	2721	1983	3518	11490	9038	9292	2549	1832	3380	11318	8887	9154	0.225216	0.206144	0.369237	0.266866	0.159123
1	OsIDEF1 WT	77	100	92	378	946	2088	1105	3028	8303	301	846	1996	1028	2928	8211	0.292802	0.288934	0.243089	0.274942	0.163938
1	OsIDEF1 WT	108	140	110	2362	4557	2403	7449	24273	9487	2254	4417	2293	7341	24133	9377	0.307043	0.183027	0.244534	0.244868	0.146006
1	OsIDEF1 WT	86	171	149	3167	2843	3084	12925	11197	11021	3081	2672	2935	12839	11026	10872	0.239972	0.242336	0.26996	0.250756	0.149517
1	OsIDEF1 m1	133	73	120	3922	2191	2855	15934	8051	8159	3789	2118	2735	15801	7978	8039	0.239795	0.26548	0.340216	0.28183	0.168046
1	OsIDEF1 m1	181	197	172	1588	1529	1903	5007	3698	5123	1407	1332	1731	4826	3501	4951	0.291546	0.380463	0.349626	0.340545	0.203055
1	OsIDEF1 m1	57	160	106	1715	4791	2518	7474	17831	7153	1658	4631	2412	7417	17671	7047	0.223541	0.262068	0.342273	0.275961	0.164546
1	OsIDEF1 m1	138	162	99	4337	6295	2558	13723	27672	9454	4199	6133	2459	13585	27510	9355	0.309091	0.222937	0.262854	0.264961	0.157987
1	OsIDEF1 m1	166	114	137	1566	1495	2401	5741	5480	7154	1400	1381	2264	5575	5366	7017	0.251121	0.257361	0.322645	0.277042	0.165191
1	OsIDEF1 m2	142	62	70	2434	2194	1376	4474	4254	2333	2292	2132	1306	4332	4192	2263	0.529086	0.508588	0.57711	0.538261	0.320947
1	OsIDEF1 m2	121	97	156	4102	3361	3751	10545	4072	6442	3981	3264	3595	10424	3975	6286	0.381907	0.821132	0.571906	0.591648	0.352779
1	OsIDEF1 m2	127	146	120	3989	4062	4078	6341	5879	6078	3862	3916	3958	6214	5733	5958	0.6215	0.683063	0.664317	0.656293	0.391325
1	OsIDEF1 m2	112	133	106	3270	4679	3462	6999	10789	7742	3158	4546	3356	6887	10656	7636	0.458545	0.426614	0.439497	0.441552	0.263282
1	OsIDEF1 m2	148	215	121	5413	4203	4851	14452	9861	8714	5265	3988	4730	14304	9646	8593	0.368079	0.413436	0.550448	0.443988	0.264734
1	OsIDEF1 m3	97	24	96	2310	947	897	6964	1002	545	2213	923	801	6867	978	449	0.322266	0.943763	1.78396	0.322266	0.192156	Liquid was lost during lysis and excluded from analysis
1	OsIDEF1 m3	106	125	67	460	1336	2756	295	1018	6098	354	1211	2689	189	893	6031	1.87302	1.3561	0.445863	0.445863	0.265853
1	OsIDEF1 m3	145	99	89	11137	9762	7142	24599	7970	13139	10992	9663	7053	24454	7871	13050	0.449497	1.22767	0.54046	0.494978	0.295139
1	OsIDEF1 m3	186	66	153	4514	2820	3098	6284	5326	5608	4328	2754	2945	6098	5260	5455	0.709741	0.523574	0.539872	0.591062	0.35243
1	OsIDEF1 m3	162	186	165	3263	5717	2667	4761	11945	3929	3101	5531	2502	4599	11759	3764	0.674277	0.470363	0.664718	0.60312	0.359619
1	OsIDEF1 m4	69	124	66	2757	2570	2890	5254	6733	6852	2688	2446	2824	5185	6609	6786	0.518419	0.370101	0.416151	0.43489	0.25931
1	OsIDEF1 m4	122	83	129	1481	2013	3058	4778	6580	7161	1359	1930	2929	4656	6497	7032	0.291881	0.29706	0.416524	0.335155	0.199842
2	OsIDEF1 m4	223	305	277	2764	5730	2730	10354	19113	13327	2541	5425	2453	10131	18808	13050	0.250814	0.288441	0.187969	0.242408	0.14454
2	OsIDEF1 m4	182	300	228	597	3617	2245	1957	10371	6506	415	3317	2017	1775	10071	6278	0.233803	0.329362	0.321281	0.294815	0.175788
2	OsIDEF1 m4	185	222	111	2618	1656	894	8230	5786	3130	2433	1434	783	8045	5564	3019	0.302424	0.257728	0.259357	0.27317	0.162882
2	OsIDEF1 m5	260	218	182	1340	1501	1336	4405	8125	6310	1080	1283	1154	4145	7907	6128	0.260555	0.162261	0.188316	0.203711	0.121466
2	OsIDEF1 m5	152	130	166	1934	1542	3561	9675	5173	11333	1782	1412	3395	9523	5043	11167	0.187126	0.279992	0.304021	0.257046	0.153268
2	OsIDEF1 m5	117	155	172	2785	2716	3078	12518	11483	18759	2668	2561	2906	12401	11328	18587	0.215144	0.226077	0.156346	0.199189	0.118769
2	OsIDEF1 m5	194	26	270	2125	2351	2835	8665	7339	9998	1931	2325	2565	8471	7313	9728	0.227954	0.317927	0.263672	0.269851	0.160903
2	OsIDEF1 m5	254	247	255	2359	2205	1860	8834	8275	8289	2105	1958	1605	8580	8028	8034	0.245338	0.243896	0.199776	0.22967	0.136944
2	OsIDEF1 m6	137	125	242	1270	3223	4088	4815	9467	9878	1133	3098	3846	4678	9342	9636	0.242198	0.331621	0.399128	0.324315	0.193378
2	OsIDEF1 m6	166	84	134	3654	1406	2161	11134	3550	5584	3488	1322	2027	10968	3466	5450	0.318016	0.38142	0.371927	0.357121	0.212939
2	OsIDEF1 m6	232	137	164	17207	5012	7762	35447	11269	18790	16975	4875	7598	35215	11132	18626	0.482039	0.437927	0.407924	0.44263	0.263925
2	OsIDEF1 m6	140	163	110	1548	4962	1859	2498	10380	4571	1408	4799	1749	2358	10217	4461	0.597116	0.469707	0.392065	0.486296	0.289962
2	OsIDEF1 m6	132	97	63	2169	3740	5436	3447	14923	21491	2037	3643	5373	3315	14826	21428	0.61448	0.245717	0.250747	0.370314	0.220806
2	OsIDEF1 m7	122	119	154	1892	388	2253	9383	2772	12746	1770	269	2099	9261	2653	12592	0.191124	0.101395	0.166693	0.153071	0.0912707
2	OsIDEF1 m7	135	166	130	3634	2720	3562	15937	10869	14971	3499	2554	3432	15802	10703	14841	0.221428	0.238625	0.231251	0.230435	0.1374
2	OsIDEF1 m7	214	91	99	9692	5353	6236	38362	35012	24904	9478	5262	6137	38148	34921	24805	0.248453	0.150683	0.24741	0.215515	0.128504
2	OsIDEF1 m7	95	123	122	2076	1406	2407	7431	8652	15088	1981	1283	2285	7336	8529	14966	0.270038	0.150428	0.152679	0.191049	0.113916
2	OsIDEF1 m7	146	253	213	2195	1433	2481	8838	7058	16727	2049	1180	2268	8692	6805	16514	0.235734	0.173402	0.137338	0.182158	0.108615
2	OsIDEF1 m8	246	139	117	973	1157	705	3719	4329	2567	727	1018	588	3473	4190	2450	0.209329	0.242959	0.24	0.230763	0.137596
2	OsIDEF1 m8	79	112	127	1303	1298	2078	4999	8039	5161	1224	1186	1951	4920	7927	5034	0.24878	0.149615	0.387565	0.261987	0.156214
2	OsIDEF1 m8	148	154	90	1719	1205	2449	6901	11301	10652	1571	1051	2359	6753	11147	10562	0.232637	0.0942855	0.223348	0.183424	0.109369
2	OsIDEF1 m8	170	106	267	1891	3558	4622	9226	17104	22989	1721	3452	4355	9056	16998	22722	0.19004	0.203083	0.191664	0.194929	0.116229
2	OsIDEF1 m8	150	87	78	3537	1760	4691	9095	8412	16070	3387	1673	4613	8945	8325	15992	0.378647	0.200961	0.288457	0.289355	0.172532
2	Empty	116	227	102	344	222	228	5893	18052	10228	228	-5	126	5777	17825	10126	0.0394669	-0.000280505	0.0124432	0.0172099	0.0102616
2	Empty	61	162	138	181	149	234	7941	14536	9871	120	-13	96	7880	14374	9733	0.0152284	-0.000904411	0.00986335	0.00806246	0.00480736
2	Empty	106	120	106	282	181	394	13896	14216	13746	176	61	288	13790	14096	13640	0.0127629	0.00432747	0.0211144	0.0127349	0.00759338
2	Empty	70	76	119	186	221	397	10986	7460	9027	116	145	278	10916	7384	8908	0.0106266	0.0196371	0.0312079	0.0204905	0.0122178
2	Empty	156	186	170	268	396	359	7789	8764	18606	112	210	189	7633	8578	18436	0.0146731	0.0244812	0.0102517	0.0164687	0.00981971
2	35S	126	168	152	5033	6273	18105	4804	4213	13546	4907	6105	17953	4678	4045	13394	1.04895	1.50927	1.34038	1.29953	0.774867
2	35S	74	68	153	20699	11681	10824	12863	5776	6809	20625	11613	10671	12789	5708	6656	1.61271	2.03451	1.60322	1.75015	1.04355
2	35S	109	124	84	24856	21022	9488	18091	7839	6631	24747	20898	9404	17982	7715	6547	1.37621	2.70875	1.43638	1.84045	1.0974
2	35S	125	168	137	9744	16110	5620	6665	7947	2971	9619	15942	5483	6540	7779	2834	1.4708	2.04936	1.93472	1.81829	1.08419

## Sheet: ggplot_data
Construct	Normratio
TaIDEF1 WT	0.257505
TaIDEF1 WT	0.142683
TaIDEF1 WT	0.194249
TaIDEF1 WT	0.213186
TaIDEF1 WT	0.205871
TaIDEF1 m1	0.216287
TaIDEF1 m1	0.201089
TaIDEF1 m1	0.174752
TaIDEF1 m1	0.221335
TaIDEF1 m1	0.174914
OsIDEF1 WT	0.172251
OsIDEF1 WT	0.159123
OsIDEF1 WT	0.163938
OsIDEF1 WT	0.146006
OsIDEF1 WT	0.149517
OsIDEF1 m1	0.168046
OsIDEF1 m1	0.203055
OsIDEF1 m1	0.164546
OsIDEF1 m1	0.157987
OsIDEF1 m1	0.165191
OsIDEF1 m2	0.320947
OsIDEF1 m2	0.352779
OsIDEF1 m2	0.391325
OsIDEF1 m2	0.263282
OsIDEF1 m2	0.264734
OsIDEF1 m3	0.192156
OsIDEF1 m3	0.265853
OsIDEF1 m3	0.295139
OsIDEF1 m3	0.35243
OsIDEF1 m3	0.359619
OsIDEF1 m4	0.25931
OsIDEF1 m4	0.199842
OsIDEF1 m4	0.14454
OsIDEF1 m4	0.175788
OsIDEF1 m4	0.162882
OsIDEF1 m5	0.121466
OsIDEF1 m5	0.153268
OsIDEF1 m5	0.118769
OsIDEF1 m5	0.160903
OsIDEF1 m5	0.136944
OsIDEF1 m6	0.193378
OsIDEF1 m6	0.212939
OsIDEF1 m6	0.263925
OsIDEF1 m6	0.289962
OsIDEF1 m6	0.220806
OsIDEF1 m7	0.0912707
OsIDEF1 m7	0.1374
OsIDEF1 m7	0.128504
OsIDEF1 m7	0.113916
OsIDEF1 m7	0.108615
OsIDEF1 m8	0.137596
OsIDEF1 m8	0.156214
OsIDEF1 m8	0.109369
OsIDEF1 m8	0.116229
OsIDEF1 m8	0.172532
Empty	0.0102616
Empty	0.00480736
Empty	0.00759338
Empty	0.0122178
Empty	0.00981971
35S	0.774867
35S	1.04355
35S	1.0974
35S	1.08419
