# Supplementary material for: Discovery of a conserved translationally repressive upstream open reading frame within the iron-deficiency response regulator IDEF2
Source: BMC Plant Biol. 2024 Sep 30;24:891. doi: 10.1186/s12870-024-05473-y (PMC11440899; doi:10.1186/s12870-024-05473-y)
Supplement: Supplementary file 3 — Supplementary Material 3 [file 12870_2024_5473_MOESM3_ESM.xlsx]

## Sheet: Raw_data_figure_3_S3
			Background			Firefly			Renilla			Firefly-Background			Renilla-Background			Ratio (firefly/renilla)
Plate	Construct	Treatment	Techrep1	Techrep2	Techrep3	Techrep1	Techrep2	Techrep3	Techrep1	Techrep2	Techrep3	Techrep1	Techrep2	Techrep3	Techrep1	Techrep2	Techrep3	Techrep1	Techrep2	Techrep3	ratio
1	Empty	control	185.002	143.001	164.001	1313.08	281.004	250.003	27085	8135.98	5967.6	1128.08	138.003	86.002	26900	7992.98	5803.6	0.041936	0.0172655	0.0148187	0.0246734
1	Empty	control	193.002	161.001	167.001	718.023	502.011	590.016	30454.7	13174.8	15338.6	525.021	341.01	423.015	30261.7	13013.8	15171.6	0.0173494	0.0262037	0.027882	0.0238117
1	Empty	control	209.002	200.002	208.002	1484.1	1049.05	1086.05	45581.3	21120.1	29507.1	1275.1	849.048	878.048	45372.3	20920.1	29299.1	0.028103	0.0405853	0.0299684	0.0328856
1	Empty	control	175.001	223.002	167.001	1248.07	1035.05	717.023	48916.4	17659	25513.3	1073.07	812.048	550.022	48741.4	17436	25346.3	0.0220156	0.0465731	0.0217003	0.0300963
1	35S	control	229.002	214.002	187.002	69857.9	149861	43465.9	11456.9	68136.3	10435.9	69628.9	149647	43278.9	11227.9	67922.3	10248.9	6.20142	2.20321	4.22279	4.20914
1	35S	control	168.001	179.001	206.002	30599.1	29079	42899.7	8436.2	7343.43	9470.03	30431.1	28900	42693.7	8268.2	7164.43	9264.03	3.6805	4.03382	4.60855	4.10762
1	35S	control	175.001	202.002	176.001	13062.7	43256	46679.8	7013.21	16295.9	18728.8	12887.7	43054	46503.8	6838.21	16093.9	18552.8	1.88466	2.67518	2.50657	2.35547
1	35S	control	195.002	181.001	219.002	63879.1	63953.5	15439.7	17658	17970.5	6743.05	63684.1	63772.5	15220.7	17463	17789.5	6524.05	3.6468	3.58484	2.33301	3.18822
1	OsIDEF1 WT	control	222.002	173.001	185.002	8234.05	5970.6	7094.26	13577.3	8570.3	13588.3	8012.05	5797.6	6909.26	13355.3	8397.3	13403.3	0.599915	0.690412	0.515489	0.601939
1	OsIDEF1 WT	control	231.002	623.018	185.002	13692.4	508.012	5467.35	26635.9	492.011	9431	13461.4	-115.006	5282.35	26404.9	-131.007	9246	0.509807	0.877861	0.571312	0.540559
1	OsIDEF1 WT	control	152.001	147.001	163.001	7517.54	8488.24	1798.15	20189.3	19919.8	5620.42	7365.54	8341.24	1635.15	20037.3	19772.8	5457.42	0.367591	0.421854	0.299619	0.363022
1	OsIDEF1 WT	control	159.001	175.001	149.001	7938.84	6195.73	6209.73	15598.9	8807.49	10612.1	7779.84	6020.73	6060.73	15439.9	8632.49	10463.1	0.503879	0.69745	0.579248	0.593526
1	OsIDEF1 m2	control	179.001	190.002	156.001	22530.8	6488.89	12551.1	15320.6	6512.91	7966.86	22351.8	6298.89	12395.1	15141.6	6322.91	7810.86	1.47618	0.996201	1.58691	1.3531
1	OsIDEF1 m2	control	221.002	593.016	217.002	11714.2	360.006	23088	8088.94	425.008	13249.9	11493.2	-233.01	22871	7867.94	-168.008	13032.9	1.46076	1.3869	1.75487	1.60782
1	OsIDEF1 m2	control	204.002	202.002	179.001	24347.6	19618.3	15849.3	15094.2	9908.42	10281.8	24143.6	19416.3	15670.3	14890.2	9706.42	10102.8	1.62144	2.00036	1.55108	1.72429
1	OsIDEF1 m2	control	220.002	202.002	183.002	21928.6	21972.7	9003.65	12122.6	17456.7	6895.14	21708.6	21770.7	8820.65	11902.6	17254.7	6712.14	1.82385	1.26173	1.31413	1.46657
1	OsIDEF2 WT	control	177.001	135.001	189.002	12782.3	13662.4	28981.7	33380.1	39460.9	100330	12605.3	13527.4	28792.7	33203.1	39325.9	100141	0.379642	0.343982	0.287522	0.337049
1	OsIDEF2 WT	control	220.002	193.002	158.001	3728.63	14324.2	4031.73	7965.85	22791.4	11627.1	3508.63	14131.2	3873.73	7745.85	22598.4	11469.1	0.452969	0.625319	0.337754	0.472014
1	OsIDEF2 WT	control	147.001	161.001	140.001	10938.4	9462.03	13909.7	22981.7	18279	29004.8	10791.4	9301.03	13769.7	22834.7	18118	28864.8	0.472588	0.513359	0.477041	0.487662
1	OsIDEF2 WT	control	185.002	203.002	177.001	7751.7	5415.32	6830.1	30409.6	16232.9	21054.9	7566.7	5212.32	6653.1	30224.6	16029.9	20877.9	0.250349	0.325162	0.318667	0.298059
1	OsIDEF2 m1	control	148.001	193.002	186.002	47379.8	34212.6	21104	35474.5	25114.4	20012	47231.8	34019.6	20918	35326.5	24921.4	19826	1.33701	1.36508	1.05508	1.25239
1	OsIDEF2 m1	control	212.002	569.015	199.002	21213.2	493.011	18242	19412.9	382.007	16167.8	21001.2	-76.004	18043	19200.9	-187.008	15968.8	1.09376	0.406421	1.12989	1.11183
1	OsIDEF2 m1	control	155.001	154.001	151.001	12596.1	38744.4	9765.29	10799.2	27558.1	11378.8	12441.1	38590.4	9614.29	10644.2	27404.1	11227.8	1.16881	1.4082	0.856293	1.14444
1	OsIDEF2 m1	control	171.001	172.001	150.001	29414.9	19808.6	30130.8	20433.8	12326.8	16983	29243.9	19636.6	29980.8	20262.8	12154.8	16833	1.44323	1.61554	1.78107	1.61328
1	OsIMA1 WT	control	176.001	191.002	173.001	21307.4	39573.3	29144.2	10038.5	21460.7	11156.6	21131.4	39382.3	28971.2	9862.5	21269.7	10983.6	2.1426	1.85157	2.63768	2.21062
1	OsIMA1 WT	control	144.001	450.009	124.001	25849	620.017	21599	15426.7	444.009	12074.6	25705	170.008	21475	15282.7	-6	11950.6	1.68197	-28.3347	1.79698	1.73947
1	OsIMA1 WT	control	184.002	156.001	118.001	58894.7	9059.69	36953.3	22112	7952.85	24660.3	58710.7	8903.69	36835.3	21928	7796.85	24542.3	2.67743	1.14196	1.50089	1.77343
1	OsIMA1 WT	control	129.001	149.001	158.001	3250.48	14073.9	17998.6	1784.14	9929.44	14752.8	3121.48	13924.9	17840.6	1655.14	9780.44	14594.8	1.88593	1.42375	1.22239	1.51069
1	OsIMA1 m1	control	164.001	176.001	166.001	13630.4	29936.3	27045.9	12944.5	23230.3	20471.8	13466.4	29760.3	26879.9	12780.5	23054.3	20305.8	1.05367	1.29088	1.32375	1.22277
1	OsIMA1 m1	control	149.001	145.001	189.002	29268.5	18140.8	14575.6	37495.2	16439.2	11766.2	29119.5	17995.8	14386.6	37346.2	16294.2	11577.2	0.779718	1.10443	1.24267	1.04227
1	OsIMA1 m1	control	154.001	174.001	195.002	13046.7	25051.2	35530.7	12430	21311.4	25712.7	12892.7	24877.2	35335.7	12276	21137.4	25517.7	1.05024	1.17693	1.38475	1.20397
1	OsIMA1 m1	control	173.001	147.001	134.001	58793.2	36111.6	28447.4	43938.7	21523.8	20304.5	58620.2	35964.6	28313.4	43765.7	21376.8	20170.5	1.33941	1.68241	1.4037	1.47518
2	Empty	Fe coinfiltration	214.002	219.002	224.002	122.001	408.008	429.008	796.029	2141.21	10291.8	-92.001	189.006	205.006	582.027	1922.21	10067.8	-0.15807	0.0983275	0.0203625	-0.0131266
2	Empty	Fe coinfiltration	231.002	209.002	189.002	572.015	526.012	633.018	12488	3568.57	8923.58	341.013	317.01	444.016	12257	3359.57	8734.58	0.0278219	0.0943603	0.0508343	0.0576722
2	Empty	Fe coinfiltration	189.002	206.002	261.003	291.004	357.006	816.03	3185.46	7207.34	19397.9	102.002	151.004	555.027	2996.46	7001.34	19136.9	0.0340409	0.0215679	0.029003	0.0282039
2	Empty	Fe coinfiltration	208.002	210.002	223.002	188.002	507.012	129.001	12585.1	2327.24	2343.25	-20	297.01	-94.001	12377.1	2117.24	2120.25	-0.00161589	0.140282	-0.0443349	0.0314437
2	35S	Fe coinfiltration	222.002	231.002	212.002	8323.12	41080.8	51566.4	4137.77	6810.09	8964.62	8101.12	40849.8	51354.4	3915.77	6579.09	8752.62	2.06885	6.20904	5.86732	4.71507
2	35S	Fe coinfiltration	207.002	175.001	204.002	32868.5	27362.7	38373.2	8509.26	21051.9	7721.68	32661.5	27187.7	38169.2	8302.26	20876.9	7517.68	3.93405	1.30229	5.07726	3.43787
2	35S	Fe coinfiltration	206.002	243.003	220.002	28982.8	40629.1	30658.2	9257.86	17388.6	6588.95	28776.8	40386.1	30438.2	9051.86	17145.6	6368.95	3.1791	2.35548	4.77916	3.43791
2	35S	Fe coinfiltration	153.001	165.001	198.002	8945.6	17736.1	32870.5	2160.21	10625.1	15796.2	8792.6	17571.1	32672.5	2007.21	10460.1	15598.2	4.38051	1.67982	2.09463	2.71832
2	OsIDEF1 WT	Fe coinfiltration	197.002	193.002	182.001	2420.26	3292.49	1725.13	4140.77	4585.95	4634.97	2223.26	3099.49	1543.13	3943.77	4392.95	4452.97	0.56374	0.70556	0.346539	0.538613
2	OsIDEF1 WT	Fe coinfiltration	191.002	199.002	189.002	4165.78	13247.9	7158.31	11811.3	53696.4	21262.3	3974.78	13048.9	6969.31	11620.3	53497.4	21073.3	0.342055	0.243916	0.330717	0.305563
2	OsIDEF1 WT	Fe coinfiltration	198.002	189.002	175.001	407.008	738.024	1925.17	349.006	910.037	3353.51	209.006	549.022	1750.17	151.004	721.035	3178.51	1.38411	0.761436	0.550626	0.898724
2	OsIDEF1 WT	Fe coinfiltration	176.001	179.001	182.001	3607.59	1157.06	1646.12	5374.3	1280.07	1661.12	3431.59	978.059	1464.12	5198.3	1101.07	1479.12	0.660137	0.888281	0.989859	0.846092
2	OsIDEF1 m2	Fe coinfiltration	170.001	266.003	193.002	8476.23	6011.63	4449.89	11578	10592	3260.48	8306.23	5745.63	4256.89	11408	10326	3067.48	0.728106	0.556423	1.38775	0.890759
2	OsIDEF1 m2	Fe coinfiltration	196.002	184.002	175.001	2965.4	13091.7	3087.43	2050.19	8965.62	1539.11	2769.4	12907.7	2912.43	1854.19	8781.62	1364.11	1.49359	1.46985	2.13504	1.6995
2	OsIDEF1 m2	Fe coinfiltration	180.001	261.003	192.002	1227.07	1156.06	2438.27	669.02	589.016	2541.29	1047.07	895.057	2246.27	489.019	328.013	2349.29	2.14116	2.72872	0.956148	1.94201
2	OsIDEF1 m2	Fe coinfiltration	181.001	238.003	213.002	6127.69	2201.22	2471.27	5022.14	1019.05	1117.06	5946.69	1963.22	2258.27	4841.14	781.047	904.058	1.22837	2.51357	2.49792	2.07995
2	OsIDEF2 WT	Fe coinfiltration	201.002	190.002	186.002	1077.05	327.005	608.017	4318.84	1485.1	4553.93	876.048	137.003	422.015	4117.84	1295.1	4367.93	0.212745	0.105786	0.0966167	0.138382
2	OsIDEF2 WT	Fe coinfiltration	244.003	252.003	221.002	577.015	1068.05	352.006	2529.29	4768.02	913.038	333.012	816.047	131.004	2285.29	4516.02	692.036	0.14572	0.180701	0.189302	0.171908
2	OsIDEF2 WT	Fe coinfiltration	222.002	151.001	234.002	4495.91	2174.21	376.006	9425	8341.13	526.012	4273.91	2023.21	142.004	9203	8190.13	292.01	0.464404	0.24703	0.486298	0.399244
2	OsIDEF2 WT	Fe coinfiltration	164.001	171.001	145.001	5953.6	525.012	1167.06	18287	2345.25	4925.09	5789.6	354.011	1022.06	18123	2174.25	4780.09	0.319461	0.16282	0.213816	0.232032
2	OsIDEF2 m1	Fe coinfiltration	171.001	170.001	221.002	1400.09	78.0003	1384.09	1414.09	189.002	2260.23	1229.09	-92.0007	1163.09	1243.09	19.001	2039.23	0.988738	-4.84189	0.570357	0.779547
2	OsIDEF2 m1	Fe coinfiltration	139.001	157.001	156.001	522.012	2975.4	1019.05	863.033	3700.62	1809.15	383.011	2818.4	863.049	724.032	3543.62	1653.15	0.528997	0.795345	0.522064	0.615469
2	OsIDEF2 m1	Fe coinfiltration	161.001	192.002	168.001	1797.15	3162.45	6834.1	6885.13	7752.7	27873.9	1636.15	2970.45	6666.1	6724.13	7560.7	27705.9	0.243325	0.39288	0.240602	0.292269
2	OsIDEF2 m1	Fe coinfiltration	149.001	129.001	227.002	5845.54	2703.33	18432.3	10822.3	5981.61	23778.4	5696.54	2574.33	18205.3	10673.3	5852.61	23551.4	0.533719	0.43986	0.773003	0.582194
2	OsIMA1 WT	Fe coinfiltration	179.001	194.002	195.002	3462.54	4190.79	4145.77	2865.37	2219.22	3290.49	3283.54	3996.79	3950.77	2686.37	2025.22	3095.49	1.2223	1.97351	1.2763	1.4907
2	OsIMA1 WT	Fe coinfiltration	183.002	194.002	199.002	2725.33	17884.4	7560.57	2421.26	16265.9	5091.17	2542.33	17690.4	7361.57	2238.26	16071.9	4892.17	1.13585	1.1007	1.50477	1.24711
2	OsIMA1 WT	Fe coinfiltration	163.001	158.001	137.001	2946.39	1821.15	839.032	3451.54	1385.09	990.044	2783.39	1663.15	702.031	3288.54	1227.09	853.043	0.846391	1.35536	0.822973	1.00824
2	OsIMA1 WT	Fe coinfiltration	181.001	190.002	188.002	9719.25	9337.92	10465.9	4280.82	5437.33	7060.24	9538.25	9147.92	10277.9	4099.82	5247.33	6872.24	2.3265	1.74335	1.49557	1.85514
2	OsIMA1 m1	Fe coinfiltration	172.001	181.001	153.001	875.035	1441.09	454.009	1221.07	1754.14	605.017	703.034	1260.09	301.008	1049.07	1573.14	452.016	0.67015	0.801003	0.665923	0.712359
2	OsIMA1 m1	Fe coinfiltration	184.002	176.001	165.001	521.012	348.005	666.02	994.045	719.023	735.024	337.01	172.004	501.019	810.043	543.022	570.023	0.41604	0.316753	0.878945	0.537246
2	OsIMA1 m1	Fe coinfiltration	179.001	206.002	216.002	1595.11	2858.37	3549.57	1347.08	3945.7	5835.53	1416.11	2652.37	3333.57	1168.08	3739.7	5619.53	1.21234	0.709247	0.593211	0.838266
2	OsIMA1 m1	Fe coinfiltration	183.002	182.001	200.002	1937.17	3294.49	1190.06	2725.33	5536.38	1677.13	1754.17	3112.49	990.058	2542.33	5354.38	1477.13	0.689985	0.581298	0.670259	0.647181
				Wells contaminated and excluded from anlaysis

## Sheet: ggplot_data
Construct	Treatment	Group	Ratio
Empty	control	Empty	0.0246734
Empty	control	Empty	0.0238117
Empty	control	Empty	0.0328856
Empty	control	Empty	0.0300963
35S	control	35S	4.20914
35S	control	35S	4.10762
35S	control	35S	2.35547
35S	control	35S	3.18822
OsIDEF1 WT	control	OsIDEF1	0.601939
OsIDEF1 WT	control	OsIDEF1	0.540559
OsIDEF1 WT	control	OsIDEF1	0.363022
OsIDEF1 WT	control	OsIDEF1	0.593526
OsIDEF1 m2	control	OsIDEF1	1.3531
OsIDEF1 m2	control	OsIDEF1	1.60782
OsIDEF1 m2	control	OsIDEF1	1.72429
OsIDEF1 m2	control	OsIDEF1	1.46657
OsIDEF2 WT	control	OsIDEF2	0.337049
OsIDEF2 WT	control	OsIDEF2	0.472014
OsIDEF2 WT	control	OsIDEF2	0.487662
OsIDEF2 WT	control	OsIDEF2	0.298059
OsIDEF2 m1	control	OsIDEF2	1.25239
OsIDEF2 m1	control	OsIDEF2	1.11183
OsIDEF2 m1	control	OsIDEF2	1.14444
OsIDEF2 m1	control	OsIDEF2	1.61328
OsIMA1 WT	control	OsIMA1	2.21062
OsIMA1 WT	control	OsIMA1	1.73947
OsIMA1 WT	control	OsIMA1	1.77343
OsIMA1 WT	control	OsIMA1	1.51069
OsIMA1 m1	control	OsIMA1	1.22277
OsIMA1 m1	control	OsIMA1	1.04227
OsIMA1 m1	control	OsIMA1	1.20397
OsIMA1 m1	control	OsIMA1	1.47518
Empty	coinfiltration	Empty	-0.0131266
Empty	coinfiltration	Empty	0.0576722
Empty	coinfiltration	Empty	0.0282039
Empty	coinfiltration	Empty	0.0314437
35S	coinfiltration	35S	4.71507
35S	coinfiltration	35S	3.43787
35S	coinfiltration	35S	3.43791
35S	coinfiltration	35S	2.71832
OsIDEF1 WT	coinfiltration	OsIDEF1	0.538613
OsIDEF1 WT	coinfiltration	OsIDEF1	0.305563
OsIDEF1 WT	coinfiltration	OsIDEF1	0.898724
OsIDEF1 WT	coinfiltration	OsIDEF1	0.846092
OsIDEF1 m2	coinfiltration	OsIDEF1	0.890759
OsIDEF1 m2	coinfiltration	OsIDEF1	1.6995
OsIDEF1 m2	coinfiltration	OsIDEF1	1.94201
OsIDEF1 m2	coinfiltration	OsIDEF1	2.07995
OsIDEF2 WT	coinfiltration	OsIDEF2	0.138382
OsIDEF2 WT	coinfiltration	OsIDEF2	0.171908
OsIDEF2 WT	coinfiltration	OsIDEF2	0.399244
OsIDEF2 WT	coinfiltration	OsIDEF2	0.232032
OsIDEF2 m1	coinfiltration	OsIDEF2	0.779547
OsIDEF2 m1	coinfiltration	OsIDEF2	0.615469
OsIDEF2 m1	coinfiltration	OsIDEF2	0.292269
OsIDEF2 m1	coinfiltration	OsIDEF2	0.582194
OsIMA1 WT	coinfiltration	OsIMA1	1.4907
OsIMA1 WT	coinfiltration	OsIMA1	1.24711
OsIMA1 WT	coinfiltration	OsIMA1	1.00824
OsIMA1 WT	coinfiltration	OsIMA1	1.85514
OsIMA1 m1	coinfiltration	OsIMA1	0.712359
OsIMA1 m1	coinfiltration	OsIMA1	0.537246
OsIMA1 m1	coinfiltration	OsIMA1	0.838266
OsIMA1 m1	coinfiltration	OsIMA1	0.647181
