# Supplementary material for: Discovery of a conserved translationally repressive upstream open reading frame within the iron-deficiency response regulator IDEF2
Source: BMC Plant Biol. 2024 Sep 30;24:891. doi: 10.1186/s12870-024-05473-y (PMC11440899; doi:10.1186/s12870-024-05473-y)
Supplement: Supplementary file 4 — Supplementary Material 4 [file 12870_2024_5473_MOESM4_ESM.xlsx]

## Sheet: Raw_data_figure_5
		Background			Firefly			Renilla			Firefly-Background			Renilla-Background			Ratio (firefly/renilla)
Plate	Construct	Techrep1	Techrep2	Techrep3	Techrep1	Techrep2	Techrep3	Techrep1	Techrep2	Techrep3	Techrep1	Techrep2	Techrep3	Techrep1	Techrep2	Techrep3	Techrep1	Techrep2	Techrep3	ratio	normratio
1	Empty	573	765	673	277	410	858	24868	24483	17844	-296	-355	185	24295	23718	17171	-0.0121836	-0.0149675	0.010774	-0.00545904	-0.00785618
1	Empty	666	510	608	706	497	764	19785	10501	33264	40	-13	156	19119	9991	32656	0.00209216	-0.00130117	0.00477707	0.00185602	0.00267102
1	Empty	560	473	195	471	647	498	7690	11000	20511	-89	174	303	7130	10527	20316	-0.0124825	0.0165289	0.0149144	0.00632027	0.00909558
1	Empty	359	499	443	383	355	425	5332	8963	9844	24	-144	-18	4973	8464	9401	0.00482606	-0.0170132	-0.00191469	-0.00470062	-0.00676472
1	35S	566	269	349	16340	27792	16870	20145	58738	36640	15774	27523	16521	19579	58469	36291	0.805659	0.470728	0.455237	0.577208	0.830667
1	35S	299	207	274	12284	10375	19627	14514	10991	35691	11985	10168	19353	14215	10784	35417	0.843123	0.942878	0.546433	0.777478	1.11888
1	35S	535	288	348	16983	13383	12390	29185	17433	12262	16448	13095	12042	28650	17145	11914	0.574101	0.76378	1.01074	0.782875	1.12664
1	35S	244	206	396	12730	7506	9086	25031	8127	17760	12486	7300	8690	24787	7921	17364	0.503732	0.921601	0.500461	0.641931	0.923811
1	TaIDEF2 WT	302	415	414	8767	7496	6159	88898	54717	64450	8465	7081	5745	88596	54302	64036	0.0955461	0.1304	0.0897152	0.105221	0.151424
1	TaIDEF2 WT	221	244	231	10978	8298	7288	113135	65382	78597	10757	8054	7057	112914	65138	78366	0.0952672	0.123645	0.0900518	0.102988	0.148211
1	TaIDEF2 WT	191	341	124	4370	1599	2345	52823	13927	14168	4179	1258	2221	52632	13586	14044	0.0794004	0.0925953	0.158146	0.110047	0.15837
1	TaIDEF2 WT	262	223	430	2486	2966	4234	19688	28335	27250	2224	2743	3804	19426	28112	26820	0.114486	0.097574	0.141834	0.117965	0.169764
1	TaIDEF2 E1	170	184	255	10013	10547	5636	22834	32013	14994	9843	10363	5381	22664	31829	14739	0.434301	0.325584	0.365086	0.37499	0.539653
1	TaIDEF2 E1	217	246	151	19248	24138	59232	31308	48818	72414	19031	23892	59081	31091	48572	72263	0.612106	0.491888	0.817583	0.640526	0.921788
1	TaIDEF2 E1	197	159	245	32164	19559	26177	72860	69238	64979	31967	19400	25932	72663	69079	64734	0.439935	0.280838	0.400593	0.373789	0.537924
1	TaIDEF2 E1	238	108	165	24576	23143	26856	50888	44196	100189	24338	23035	26691	50650	44088	100024	0.480513	0.522478	0.266846	0.423279	0.609146
1	TaIDEF2 E2	203	374	80	5074	6794	9392	70410	61201	88257	4871	6420	9312	70207	60827	88177	0.0693805	0.105545	0.105606	0.0935105	0.134572
1	TaIDEF2 E2	306	126	279	9802	4088	34973	87857	22376	262465	9496	3962	34694	87551	22250	262186	0.108462	0.178067	0.132326	0.139619	0.200927
1	TaIDEF2 E2	187	244	146	6346	8657	4430	37547	37702	28500	6159	8413	4284	37360	37458	28354	0.164855	0.224598	0.15109	0.180181	0.259301
1	TaIDEF2 E2	322	210	244	4361	4635	2984	35020	26101	24841	4039	4425	2740	34698	25891	24597	0.116404	0.170909	0.111396	0.132903	0.191262
1	TaIDEF2 m1	291	305	166	12627	17772	10265	37995	51424	51423	12336	17467	10099	37704	51119	51257	0.32718	0.341693	0.197027	0.288633	0.415376
1	TaIDEF2 m1	203	178	147	5642	15425	4549	28683	50087	30913	5439	15247	4402	28480	49909	30766	0.190976	0.305496	0.14308	0.213184	0.306796
1	TaIDEF2 m1	153	217	284	8030	2882	2912	33605	15177	19943	7877	2665	2628	33452	14960	19659	0.235472	0.178142	0.133679	0.182431	0.262538
1	TaIDEF2 m1	149	335	147	7200	9060	3545	39139	46751	12548	7051	8725	3398	38990	46416	12401	0.180841	0.187974	0.27401	0.214275	0.308366
2	TaIDEF2 m2	723	864	898	2876	4743	7661	14659	22522	33870	2153	3879	6763	13936	21658	32972	0.154492	0.179102	0.205113	0.179569	0.25842
2	TaIDEF2 m2	1073	632	652	17243	59116	29382	36360	141907	62374	16170	58484	28730	35287	141275	61722	0.458242	0.413973	0.465474	0.445896	0.641695
2	TaIDEF2 m2	510	759	570	6332	9824	5408	30561	33657	17558	5822	9065	4838	30051	32898	16988	0.193737	0.275549	0.284789	0.251358	0.361733
2	TaIDEF2 m2	581	524	438	18721	11406	13463	49024	31913	43178	18140	10882	13025	48443	31389	42740	0.374461	0.346682	0.30475	0.341964	0.492125
2	TaIDEF2 m3	393	412	429	16401	16238	19562	30765	37825	23721	16008	15826	19133	30372	37413	23292	0.527064	0.423008	0.821441	0.590504	0.849802
2	TaIDEF2 m3	367	317	859	21004	32445	6553	43952	72207	19883	20637	32128	5694	43585	71890	19024	0.473489	0.446905	0.299306	0.406567	0.585095
2	TaIDEF2 m3	538	228	432	43512	18698	1222	70740	38086	1416	42974	18470	790	70202	37858	984	0.612148	0.487876	0.802846	0.63429	0.912814
2	TaIDEF2 m3	357	499	680	6039	12163	4194	11851	24937	9672	5682	11664	3514	11494	24438	8992	0.494345	0.477289	0.390792	0.454142	0.653561
2	TaIDEF2 m4	425	382	292	6210	20592	17104	16856	43832	25563	5785	20210	16812	16431	43450	25271	0.352078	0.465132	0.665268	0.49416	0.711151
2	TaIDEF2 m4	348	336	355	11737	25941	24156	47787	72727	53314	11389	25605	23801	47439	72391	52959	0.240077	0.353704	0.449423	0.347735	0.500429
2	TaIDEF2 m4	194	326	196	34002	36105	57810	60922	57648	133648	33808	35779	57614	60728	57322	133452	0.556712	0.624176	0.431721	0.537536	0.773575
2	TaIDEF2 m4	208	394	236	17437	38499	141849	33517	80046	220757	17229	38105	141613	33309	79652	220521	0.517248	0.478394	0.642175	0.545939	0.785667
2	TaGGP2 WT	82	266	297	643	336	705	42995	14177	52369	561	70	408	42913	13911	52072	0.013073	0.00503199	0.0078353	0.00864675	0.0124436
2	TaGGP2 WT	186	258	266	615	483	563	25127	16374	39913	429	225	297	24941	16116	39647	0.0172006	0.0139613	0.00749111	0.0128843	0.018542
2	TaGGP2 WT	263	192	134	1112	821	541	81891	60600	6229	849	629	407	81628	60408	6095	0.0104008	0.0104125	0.066776	0.0291965	0.042017
2	TaGGP2 WT	212	346	333	1558	1809	1673	146583	178493	124011	1346	1463	1340	146371	178147	123678	0.00919581	0.00821232	0.0108346	0.00941424	0.0135481
2	TaIDEF1 WT	157	277	346	3388	8356	8974	14174	39685	37886	3231	8079	8628	14017	39408	37540	0.230506	0.205009	0.229835	0.221783	0.319171
2	TaIDEF1 WT	371	184	220	14425	30245	21605	60012	126381	76586	14054	30061	21385	59641	126197	76366	0.235643	0.238207	0.280033	0.251294	0.361641
2	TaIDEF1 WT	298	233	256	7863	12326	7240	38498	34137	33685	7565	12093	6984	38200	33904	33429	0.198037	0.356684	0.20892	0.254547	0.366321
2	TaIDEF1 WT	256	480	228	33040	24703	39622	90930	64753	122541	32784	24223	39394	90674	64273	122313	0.361559	0.376877	0.322075	0.353504	0.508731
2	TaPRI2 WT	299	190	192	23615	31798	19683	155999	132410	143002	23316	31608	19491	155700	132220	142810	0.14975	0.239056	0.136482	0.175096	0.251983
2	TaPRI2 WT	391	290	348	41406	33543	20719	192656	194100	133921	41015	33253	20371	192265	193810	133573	0.213325	0.171575	0.152508	0.179136	0.257797
2	TaPRI2 WT	292	157	410	29180	32097	12528	86625	141473	64308	28888	31940	12118	86333	141316	63898	0.334611	0.226018	0.189646	0.250092	0.35991
2	TaPRI2 WT	129	302	241	12106	10382	56420	96395	84353	215558	11977	10080	56179	96266	84051	215317	0.124416	0.119927	0.260913	0.168419	0.242373

## Sheet: ggplot_data
Construct	Normratio
Empty	-0.00785618
Empty	0.00267102
Empty	0.00909558
Empty	-0.00676472
35S	0.830667
35S	1.11888
35S	1.12664
35S	0.923811
TaIDEF2 WT	0.151424
TaIDEF2 WT	0.148211
TaIDEF2 WT	0.15837
TaIDEF2 WT	0.169764
TaIDEF2 E1	0.539653
TaIDEF2 E1	0.921788
TaIDEF2 E1	0.537924
TaIDEF2 E1	0.609146
TaIDEF2 E2	0.134572
TaIDEF2 E2	0.200927
TaIDEF2 E2	0.259301
TaIDEF2 E2	0.191262
TaIDEF2 m1	0.415376
TaIDEF2 m1	0.306796
TaIDEF2 m1	0.262538
TaIDEF2 m1	0.308366
TaIDEF2 m2	0.25842
TaIDEF2 m2	0.641695
TaIDEF2 m2	0.361733
TaIDEF2 m2	0.492125
TaIDEF2 m3	0.849802
TaIDEF2 m3	0.585095
TaIDEF2 m3	0.912814
TaIDEF2 m3	0.653561
TaIDEF2 m4	0.711151
TaIDEF2 m4	0.500429
TaIDEF2 m4	0.773575
TaIDEF2 m4	0.785667
TaGGP2 WT	0.0124436
TaGGP2 WT	0.018542
TaGGP2 WT	0.042017
TaGGP2 WT	0.0135481
TaIDEF1 WT	0.319171
TaIDEF1 WT	0.361641
TaIDEF1 WT	0.366321
TaIDEF1 WT	0.508731
TaPRI2 WT	0.251983
TaPRI2 WT	0.257797
TaPRI2 WT	0.35991
TaPRI2 WT	0.242373
